# Supplementary material for: Evaluation of the Diagnostic Efficacy of the AI-Based Software INF-M01 in Detecting Suspicious Areas of Bladder Cancer Using Cystoscopy Images
Source: J Clin Med. 2024 Nov 24;13(23):7110. doi: 10.3390/jcm13237110 (PMC11642196; doi:10.3390/jcm13237110)
Supplement: Supplementary file 1 [file jcm-13-07110-s001.zip]

Archive with 1 entries (1 files):
- jcm-3288405-supplementary.pdf
